# Supplementary material for: Correlations Between Achilles Tendon Stiffness and Jumping Performance: A Comparative Study of Soccer and Basketball Athletes
Source: J Funct Morphol Kinesiol. 2025 Mar 28;10(2):112. doi: 10.3390/jfmk10020112 (PMC12015874; doi:10.3390/jfmk10020112)
Supplement: Supplementary file 1 [file jfmk-10-00112-s001.zip]

Archive with 1 entries (1 files):
- jfmk-3470608-supplementary.xlsx
