# Supplementary material for: Correlations Between Achilles Tendon Stiffness and Jumping Performance: A Comparative Study of Soccer and Basketball Athletes
Source: J Funct Morphol Kinesiol. 2025 Mar 28;10(2):112. doi: 10.3390/jfmk10020112 (PMC12015874; doi:10.3390/jfmk10020112)
Supplement: Supplementary file 1 [file jfmk-10-00112-s001.zip › jfmk-3470608-supplementary.xlsx]

## Sheet: Anthropometric & BMI data
	Age (yrs)		Height (m)		Mass (kg)		Body Mass Index
Participant	Soccer	Basketball	Soccer	Basketball	Soccer	Basketball	Soccer	Basketball
1	23	24	1.82	2.04	83.7	102	25.3	24.5
2	27	23	1.8	1.95	77.3	89	23.9	23.4
3	27	28	1.87	1.99	76	102	21.8	25.8
4	19	25	1.77	2.06	77	107	21.6	25.2
5	23	23	1.85	1.97	91	94	26.5	24.2
6	26	27	1.77	2.06	82.2	97	26.2	22.9
7	24	26	1.87	2.04	68	96	19.4	23.1
8	30	29	1.75	2.06	75.6	100	24.7	23.6
9	22	28	1.75	2.03	64.3	96	21.2	23.3
10	32	24	1.89	1.91	85.5	89	24.1	24.4
11	30	25	1.79	1.83	66.1	72	20.6	21.5
12	36	19	1.84	1.79	79.7	71	23.7	22.2
13	18	17	1.8	1.88	74.8	90	23.1	25.5
14	27	18	1.84	1.83	77.4	83	23	24.8
15	33	18	1.8	1.73	65.7	63	20.4	21
16	22	18	1.81	1.83	73.1	72	22.3	21.5
17	19	18	1.8	1.89	77.1	77.8	23.8	21.8
18	23	18	1.89	1.82	86.3	80	24.3	24.2
19	25	19	1.82	1.8	82.9	76	25	23.5
20	22	20	1.94	1.89	93.2	67.3	24.8	18.8
21	25	17	1.92	1.79	88	60	23.9	18.7
22	29	20	1.87	1.82	81.1	80	23.2	24.2
23	24		1.76		78.2		25.2
24	28		1.76		72.7		23.6
25	25		1.73		62.8		21
26	30		1.78		69.3		22
27	38		1.86		80.7		23.3
28	22		1.8		71.6		22.2
29	24		1.77		75.8		24.2
30	20		1.71		71.4		24.6
31	28		1.75		79.8		26.1
32	31		1.75		76.1		24.8
33	21		1.69		69.5		24.3
34	26		1.69		67.2		23.5
35	29		1.67		59.4		21.4
36	27		1.74		68.3		22.6
37	27		1.74		73.2		24.2
38	28		1.84		76.1		22.6
39	29		1.75		81.7		26.7
40	22		1.71		69.7		23.8
41	30		1.75		67.9		20.5
42	28		1.7		78		27
43	26		1.77		70		22.4
44	32		1.75		77.2		25.2

## Sheet: Jump and stiffness data
	Jump height (cm)		Ground Contact Time (ms)		Reactive Strength Index		Stiffness Achilles tendon (N/m)
Participant	Soccer	Basketball	Soccer	Basketball	Soccer	Basketball	Soccer	Basketball
1	29.526	30.2033	267	299.333	1.1075	1.01333	885	847
2	36.328	42.4867	205.8	183.667	1.76805	2.32333	945	777
3	39.72	42.7267	185.6	191.667	2.1738	2.23	787.333	750
4	38.166	39.7533	198	206	1.92889	1.93	714.333	850
5	32.534	35.1	195.4	189.333	1.68436	1.86333	723	748
6	26.344	30.3967	232.4	228	1.13536	1.33667	757.667	741
7	23.432	28.5067	231.6	239.333	1.01533	1.19	743.333	889
8	24.948	26.6433	151.4	308	1.66039	0.866667	848	846
9	35.3	28.08	212.4	197	1.67098	1.44	807	631
10	37.948	30.96	225.6	160.667	1.68293	1.96	777.333	822
11	38.468	50.2067	205.6	197.667	1.87857	2.55	797.667	860
12	36.688	21.5	200.6	171.333	1.83524	1.27333	573.667	675
13	39.332	35.7933	193.8	232.667	2.036	1.56	812	760
14	40.692	20.12	201.2	223.333	2.02794	0.903333	756.5	746
15	30.644	23.39	269.8	203.333	1.14405	1.15	749.333	598
16	36.966	25.3933	197.4	276	1.87814	0.976667	815	681
17	36.386	18.91	187.4	214	1.98857	0.89	858.333	778
18	32.046	20.4667	256	153.333	1.25683	1.34	716.333	654
19	42.054	27.77	181.2	209	2.32529	1.33667	799.333	685
20	31.186	15.12	186.8	216.667	1.66949	0.716667	921.333	706
21	25.244	18.37	288.6	214	0.874705	0.856667	965.667	818
22	30.264	25.9833	280.8	147.333	1.07778	1.76667	850.333	729
23	29.148		248.6		1.17249		841
24	28.4		259.6		1.09399		854.333
25	34.474		366.2		0.941398		729
26	18.134		272.6		0.665224		815.5
27	29.958		202.8		1.47722		1002
28	33.48		214		1.56449		726.667
29	32.626		225.4		1.44747		916
30	24.048		199.8		1.2036		870.667
31	30.482		253.4		1.20292		953.333
32	24.79		212.2		1.16824		775
33	19.776		268.6		0.736262		868
34	30.478		240.4		1.2678		780.333
35	27.73		192.4		1.44127		814.333
36	41.012		242.4		1.69191		1075
37	34.26		353.4		0.96944		790.333
38	35.818		345.8		1.0358		902.667
39	34.838		239.8		1.45279		868.667
40	36.976		196.4		1.88269		952
41	35.1		282.4		1.24292		753
42	34.826		255.6		1.36252		824.667
43	32.152		266.4		1.20691		849
44	33.756		248.4		1.35894		815.333
